# Supplementary material for: Double Mutation of Days to Heading 2 and CONSTANS 3 Improves Agronomic Performance of Japonica Rice under Short Daylight Conditions in Southern China
Source: Int J Mol Sci. 2023 Apr 16;24(8):7346. doi: 10.3390/ijms24087346 (PMC10138775; doi:10.3390/ijms24087346)
Supplement: Supplementary file 1 [file ijms-24-07346-s001.zip]

Archive with 1 entries (1 files):
- ijms-2317725-supplementary.pdf
